# Supplementary material for: Ecotypic variation for seed dormancy, longevity and germination requirements in wild/weedy Sorghum bicolor in Ethiopia: implications for seed mediated transgene dispersal and persistence
Source: Springerplus. 2013 May 30;2:248. doi: 10.1186/2193-1801-2-248 (PMC3682103; doi:10.1186/2193-1801-2-248)
Supplement: Supplementary file 1 — Additional file 1: GLM ANOVA of the wild sorghum ecotypes (genotypes) collected from five regions for their longevity. (XLSX 9 KB) [file 40064_2013_316_MOESM1_ESM.xlsx]

## Sheet: Sheet1
Additional file 1 GLM ANOVA of the wild sorghum ecotypes (genotypes) collected from five regions for their longevity
Source	df	Sum of Squares	Mean Square	F	Sig.
Replication	3	197.62	65.8733	0.705916	0.54913
Duration of burial (D)	3	341599	113866	1220.22	1.2801e-166
Genotype (G)	24	6047	251.958	2.70005	5.02352e-05
G × D interaction	72	16727.6	232.328	2.48969	4.04364e-08
Error	297	27714.9	93.3
