# Supplementary material for: Ecotypic variation for seed dormancy, longevity and germination requirements in wild/weedy Sorghum bicolor in Ethiopia: implications for seed mediated transgene dispersal and persistence
Source: Springerplus. 2013 May 30;2:248. doi: 10.1186/2193-1801-2-248 (PMC3682103; doi:10.1186/2193-1801-2-248)
Supplement: Supplementary file 2 — Additional file 2: Mean squares from GLM ANOVA showing the effect of burial time and depth on longevity of two wild sorghum ecotypes and a cultivar seed for total viable and dormant (TTC stained) seeds. (XLSX 9 KB) [file 40064_2013_316_MOESM2_ESM.xlsx]

## Sheet: Sheet1
Additional file 2 Mean squares from GLM ANOVA showing the effect of burial time and depth on longevity of two wild sorghum ecotypes and a cultivar seed for total viable and dormant (TTC stained) seeds
Source	df	MS (Total viable)	MS (TTC stained/ dormant)
Replication	2	0.016	0.001
Genotype (G)	2	1.388**	0.293**
Depth of burial (D)	1	0.235**	0.017
Duration of burial (t)	2	0.403**	0.027
G × D	2	0.126**	0.013
G × t	4	0.130**	0.012
D × t	2	0.002	0.01
G × D × t	4	0.074**	0.028
Error	34	0.017	0.015
** significant (p<0.01), Arcsine transformed percentage data were used for analysis
