# Supplementary material for: Ecotypic variation for seed dormancy, longevity and germination requirements in wild/weedy Sorghum bicolor in Ethiopia: implications for seed mediated transgene dispersal and persistence
Source: Springerplus. 2013 May 30;2:248. doi: 10.1186/2193-1801-2-248 (PMC3682103; doi:10.1186/2193-1801-2-248)
Supplement: Supplementary file 3 — Additional file 3: Mean squares from GLM ANOVA showing the effect of the individual and interaction effects of temperature and osmotic potential on seed germination of three sorghum ecotypes. (XLSX 9 KB) [file 40064_2013_316_MOESM3_ESM.xlsx]

## Sheet: Sheet1
Additional file 3 Mean squares from GLM ANOVA showing the effect of individual and interaction effects of temperature and osmotic potential on seed germination of three wild sorghum ecotypes
Source	df	MS
Rep	3	0.015
Genotype (G)	2	0.992**
Temperature (T)	2	0.381**
Osmotic Potential (OP)	4	10.052**
G*T	4	0.048**
G*OP	8	0.201**
T*OP	8	0.132**
G*T*OP	16	0.035**
Error	132	0.019
Total	179
**, significant (p<0.01)
